# Supplementary material for: Practical Recommendations for Indians on Sunscreen Use—A Modified Delphi Consensus by Indian Sunscreen Forum (PRISM‐ISF)
Source: J Cosmet Dermatol. 2025 Sep 16;24(9):e70441. doi: 10.1111/jocd.70441 (PMC12439021; doi:10.1111/jocd.70441)
Supplement: Supplementary file 1 — Appendix S1: jocd70441‐sup‐0001‐AppendixS1.xlsx. [file JOCD-24-e70441-s001.xlsx]

## Sheet: Results of the First meeting
Sr No	Questions	Action	Change to be made
	General Prescribing Behaviour
1	Sunscreen should be prescribed to all patients regardless of their skin type.	Change	Sunscreens should be prescribed to all patients with photosensitive/photoaggravated disorders regardless of their skin phototype.
2	Patients should be encouraged to use sunscreen daily, even on cloudy days.	Change	Patients who are prescribed a susncreen should be encouraged to apply sunscreen daily even on cloudy days.
3	Detailed instructions should be provided to patients on how to apply and reapply sunscreen properly	Accepted
4	Patients should be followed-up with to ensure they are using sunscreen as recommended.	Accepted
5	Sunscreen should be considered as an essential part of every patient's skincare routine.	Change	Sunscreens and sun-protective behaviour should be considered as an essential part of routine skincare for persons concerned with photopigmentation or photoaging.
	Criteria for Choosing Sunscreens
6	Sunscreens with a minimum SPF of 30 should be prescribed for general use.	Change	For sunburn protection, sunscreens with a minimum SPF of 3 and PA+++ should be preferred.
7	Sunscreens with an SPF of 50 or higher for should be preferred for post-procedural patients.	Change	A broad-spectrum sunscreen should be preferred for post-procedural patients. # Add a paragraph on this topic that bare high spf number define a good sunscreen.
8	Sunscreens that offer broad-spectrum (UVA and UVB) protection should be preferred.	Remove
9	Sunscreens should be prescribed based on the patient's skin type (e.g., oily, dry, sensitive).	Change	Sunscreen formulation should be preferred based on type of skin for eg. Dry, oily, normal, or combination. # definition of oily, dry, normal, combination, sensitive skin
10	Sunscreens that are water-resistant should be preferred.	Accepted
	Preferences for Ingredients
11	Mineral-based sunscreens (e.g., zinc oxide, titanium dioxide) should be preferred over chemical-based sunscreens.	Change	#a) List the situations in which you would prefer a purely mineral sunscreen. b) List the situations in which you would prefer a combination sunscreen? These should be made into a likert scale
12	Sunscreens that are free from fragrances and parabens should be preferred.	Change	a) Sunscreens that are fragrance free should be preferred. B) Sunscreens that have 5 or less hypoallergenic ingredients and preservative-free should be preferred.
13	Sunscreens that contain additional beneficial ingredients such as antioxidants may be advisable.	Further Literature Review required
14	Sunscreens that are formulated without endocrine disruptors should be preferred.	Further Literature Review required
	Efficacy and Safety
15	Sunscreens are effective in preventing hyperpigmentation in patients.	Change	a) Susncreens are effective in preventing photomelanosis in patients. B) Sunscreens should be included in the management of photopigmentary and photoaggravated conditions.
16	Sunscreens are effective in managing patients with Melasma.	Accepted
17	Benefits of using sunscreen outweigh the potential risk of Vitamin D deficiency.	Accepted
	Application and Usage Instructions
18	Patients should be instructed to apply sunscreen 20-30 minutes before sun exposure.	Change	Except for purely mineral sunscreens, patients should be instructed to apply sunscreen 2-3 minutes before sun exposure.
19	Sunscreen should be reapplied every 2 hours when patients are outdoors.	Change	Sunscreen should be reapplied every 2-3 hours when patients are outdoors. If there are activities that may wash off the sunscreen like swimming, or excessive sweating, etc. sunscreens should be applied more frequenty.
20	Patients should be advised on the correct amount of sunscreen to apply on exposed parts of the body.	Accepted
21	Sunscreen can be recommended for indoors also.	Further Literature Review required
22	Patients may be advised to re-apply sunscreen after 20 minutes of previous application to maximize sun protection.	Accepted
	Special Populations and Conditions
23	Specific paediatric sunscreens should be prescribed for children under 12 years of age like zinc and titanium oxide which are less likely to irritate young skin.	Change	Specific paediatric sunscreens (pure mineral-based) should be prescribed for children under 12 years of age containing zinc and titanium oxide for adequate photoprotection.
24	Post-procedure skin care patients (e.g., after laser treatments, chemical peels) should be prescribed sunscreens that are soothing and contain anti-inflammatory ingredients like Aloe-Vera and Niacinamide, to support skin healing and reduce irritation	Change	Post-procedural patients with compromised skin should be prescribed broad-spectrum sunscreens with minimal ingredients, preferrably purely mineral sunscreens.
25	Sunscreens with a high SPF (50+) should be prescribed for patients with a history of skin cancer.	Change	Broad-spectrum sunscreens with high SPF (5+) should be prescribed for patients with a history of skin cancer, solar lentigos, actinic keratosis, predisposition to skin cancer.
26	Spot application of sunscreen should be advised for patients with Melasma.	Change	Addendum - If cost is a concern then repeat application over the affected area can be considered, and added photoprotection in the form of a scarf can be considered.
27	Patient’s allergies and sensitivities should be paramount when selecting sunscreens for them.	Change	Patient history of known allergies/intolerance/sensitive skin should be considered before choosing a sunscreen.
28	Sunscreen use should be recommended for patients with Psoriasis to prevent flare-ups triggered by UV exposure.	Remove
29	Sunscreen is essential for patients with Rosacea to protect against UV-induced redness and irritation.	Change	Sunscreen is recommended to manage and treat light-induced damage in rosacea.
30	Sunscreens with a high SPF (50+) should be prescribed for patients with Actinic Keratosis to prevent progression to skin cancer.	Remove
31	Sunscreens with physical blockers should be recommended for patients with photosensitivity disorders to minimize UV exposure.	Change	a) Broad-spectrum sunscreens with added physical blockers for should be recommended for patients with photo-induced dermatoses to minimize ultra-violet/visible light exposure. B) In case of suspected allergy to chemical sunscreen ingredient, where patch test cannot be done to confirm the allergy, it is recommended to use a purely mineral sunscreen.
32	Sunscreen use is essential for Vitiligo patients to protect depigmented areas from UV damage.	Remove
33	Hypoallergenic sunscreens should be recommended for patients prone to Contact Dermatitis to avoid triggering reactions.	Remove
34	Sunscreen use is important for patients with Hidradenitis Suppurativa to protect scarred areas from UV damage.	Remove
35	Sunscreen is crucial for patients on Photosensitizing Medications to prevent adverse reactions.	Remove
36	High SPF (50+) sunscreens should be prescribed for patients with Albinism to protect their sensitive skin from UV radiation.	Change	Broad spectrum sunscreen should be prescribed for patiients with albinism.
37	Sunscreens with added moisturizers are beneficial for patients with Ichthyosis to prevent dryness and UV damage.	Remove
38	Sunscreens should be preferred that have been tested for non-comedogenicity for acne-prone patients.	Further Literature Review required
	Innovations and Future Directions
39	Nanotechnology-based sunscreens provide superior protection compared to conventional formulations.	Further Literature Review required
40	Further research is needed on the long-term safety of sunscreen ingredients.	Accepted
	Future Research Needs
41	More research is needed on the long-term effects of daily sunscreen use.	Accepted
42	There is a need for studies on the safety of new sunscreen ingredients.	Further Literature Review required
43	Research should focus on the efficacy of sunscreens in different climates and environments.	Accepted
44	Studies should be conducted on the impact of sunscreen on Vitamin D synthesis.	Change	Regular use of sunscreens do not intervere with serum vitamin D levels.
45	More clinical trials are needed to evaluate the impact of sunscreen use on skin microbiome health.	Remove
	Public Awareness and Education
46	Public education campaigns on the importance of sunscreen use should be increased.	Remove
47	Patients often underestimate the importance of daily sunscreen use.	Accepted
48	There is a need for better educational materials on how to apply sunscreen properly.	Accepted
49	Many patients are unaware of the benefits of broad-spectrum sunscreens.	Accepted
50	Most patients do not reapply sunscreen as frequently as recommended.	Accepted

## Sheet: Results of the Second meeting
	Questions	Consensus	Round in which consensus was achieved	List/Data for Non-consensus Statements
	General Prescribing Behavior
1	Sunscreens should be prescribed to all patients with photosensitive/photoaggravated disorders.	Yes	2
2	Patients who are prescribed a sunscreen should be encouraged to apply sunscreen daily even on cloudy days.	Yes	2
3	Detailed instructions should be provided to patients on how to apply and reapply sunscreen properly	Yes	1
4	Patients should be followed-up with to ensure they are using sunscreen as recommended.	Yes	1
5	Sunscreens and sun-protective behaviour should be considered as an essential part of routine skincare for persons concerned with photopigmentation or photoaging.	Yes	2
	Criteria for Choosing Sunscreens
6	For sunburn protection, sunscreens with a minimum SPF of 30 and PA+++ should be preferred.	Yes	2
7	A broad-spectrum sunscreen with SPF 50 is preferred for post-procedural patients.	Yes	2
8	Please list your preference of sunscreen based on the type of skin	List	2	Dry - Lotion, cream, mineral-based, ceramide, HA	oily -Gel, lotions, combination sunscreen, aqueous, silicone based	combination - Gel, lotion, combination sunscreen, silicone based	sensitive - Physical sunscreen, gel, light texure, lotion, cream, paraben free
9	Sunscreens that are water-resistant should be preferred.	Yes	1
	Preferences for Ingredients
10	For which of the following situations would you prescribe a purely mineral-based sunscreen? (Please rate each situation)
10.a	sensitive skin -	No		69% agree, 23% neutral, 8% disagree
10.b	acne prone skin	No		47% agree, 38% neutral, 15% disagree
10.c	active acne, melasma, AD -	No		54% agree, 31% neutral, 15% disagree
10.d	history of allergic reaction to chemical sunscreen	Yes	2
10.e	pediatric patients <12 years old	Yes	2
10.f	pediatric patients>12 years old -	No		70% agree, 15% neutral, 15% disagree
10.g	pregnancy lactation	Yes	2
10.f	post-procedural -	No		62% agree, 23% neutral, 15% disagree
11	In which of the following situations would you prefer to prescribe a combination (mineral + chemical) sunscreen? (Please rate each situation).
11.a	Patients seeking broad-spectrum UV protection.	Yes	2
11.b	Patients with melasma or other hyperpigmentation disorders.	Yes	2
11.c	Patients who typically stay indoors but occasionally having extended hours of sun exposure.	Yes	2
11.d	Patients frequently involved in outdoor sports or activities.	Yes	2
11.e	Daily use -	No		54% agree, 38% neutral, 8% disagree
11.f	those looking for aesthetically pleasing skin -	No		62% agree, 31% neutral, 8% disagree
12	Sunscreens that are fragrance free are preferable	Yes	2
13	Sunscreens that have 5 or less hypoallergenic ingredients and preservative-free are preferable.	Yes	2
14	Sunscreens that contain additional beneficial ingredients such as antioxidants is an option.	Yes	2
15	Sunscreens that are formulated without endocrine disruptors should be preferred.	Yes	2
	Efficacy and Safety
16	Sunscreens are effective in preventing photomelanosis in patients.	Yes	2
17	Sunscreens should be included in the management of photopigmentary and photoaggravated conditions.	Yes	2
18	Sunscreens are effective in managing patients with Melasma.	Yes	1
19	Benefits of using sunscreen outweigh the potential risk of Vitamin D deficiency.	Yes	1
	Application and Usage instructions
20	Sunscreen should be applied 20 minutes before sun exposure. Purely mineral sunscreens can be applied 10 minutes before sun exposure.	Yes	2
21	Reapplication of sunscreen should be 2-3 hours when outdoors. If there are activities that may wash off the sunscreen like swimming, or excessive sweating, etc. sunscreens should be applied more frequently.	Yes	2
22	Patients should be advised on the correct amount of sunscreen to apply on exposed parts of the body.	Yes	2
23	Sunscreen can be recommended for indoors also, if the individual is seated by a window or using a digital screen for an extended period.	Yes	2
24	Patients may be advised to re-apply sunscreen after 20 minutes of previous application to maximize sun protection.	Yes	1
	Special Populations and Conditions
25	Specific paediatric sunscreens (pure mineral-based) should be prescribed for children under 12 years of age containing zinc oxide and titanium dioxide for adequate photoprotection.	Yes	2
26	Post-procedural patients with compromised skin should be prescribed broad-spectrum sunscreens with minimal ingredients, preferably purely mineral sunscreens.	Yes	2
27	Broad-spectrum sunscreens with high SPF (50+) should be prescribed for patients with a history of skin cancer, solar lentigos, actinic keratosis, predisposition to skin cancer.	Yes	2
28	For melasma, initial and repeat sunscreen application should use 1 teaspoon (2mg/cm2) for the head/face/neck, avoiding spot application initially; Addendum - if cost is a concern, focus repeat applications on affected areas and consider physical photoprotection.	Yes	2
29	Patient history of known allergies/intolerance/sensitive skin should be considered before choosing a sunscreen.	Yes	2
30	Sunscreen is recommended to manage photo-induced damage in rosacea.	Yes	2
31	Broad-spectrum sunscreens with added physical blockers should be recommended for patients with photo-induced dermatoses to minimize ultra-violet/visible light exposure.	Yes	2
32	In case of suspected allergy to chemical sunscreen ingredient, where patch test cannot be done to confirm the allergy, it is recommended to use a purely mineral sunscreen.	Yes	2
33	Broad-spectrum sunscreens should be prescribed for patients with albinism.	Yes	2
34	Sunscreens should be preferred that have been tested for non-comedogenicity for acne-prone patients.	Yes	2
	Future Research Needs
35	Further research is needed on the long-term safety of sunscreen ingredients.	Yes	2
36	More research is needed on the long-term effects of daily sunscreen use.	Yes	2
37	There is a need for studies on the safety of new sunscreen ingredients.	Yes	2
38	Research should focus on the efficacy of sunscreens in different climates and environments.	Yes	2
39	Regular use of sunscreen does not interfere with serum Vitamin D levels.	Yes	2
	Public Awareness and Education
40	Patients often underestimate the importance of daily sunscreen use.	Yes	1
41	There is a need for better educational materials on how to apply sunscreen properly.	Yes	1
42	Many patients are unaware of the benefits of broad-spectrum sunscreens.	Yes	1
43	Most patients do not reapply sunscreen as frequently as recommended.	Yes	1
